# Supplementary material for: Safety and Pharmacokinetic Assessment of Oral Proglumide in Those with Hepatic Impairment
Source: Pharmaceutics. 2022 Mar 12;14(3):627. doi: 10.3390/pharmaceutics14030627 (PMC8948956; doi:10.3390/pharmaceutics14030627)
Supplement: Supplementary file 1 [file pharmaceutics-14-00627-s001.zip]

Archive with 1 entries (1 files):
- pharmaceutics-1626315-supplementary.pdf
